# Supplementary material for: Mapping the polysaccharide degradation potential of Aspergillus niger
Source: BMC Genomics. 2012 Jul 16;13:313. doi: 10.1186/1471-2164-13-313 (PMC3542576; doi:10.1186/1471-2164-13-313)
Supplement: Additional file 24: — 24 maps of enzymatic activities present in the expression-based clusters 1-24 of Figure 2. Genes marked with a red box are found in the cluster, gray boxes means that the gene is found in the A. niger CBS 513.88 sequence, but no bi-directional best hit is found in the A. niger ATCC 1015 sequence. [file 1471-2164-13-313-S24.zip]

Archive with 24 entries (24 files):
- Cluster2.pdf
- Cluster3.pdf
- Cluster4.pdf
- Cluster5.pdf
- Cluster6.pdf
- Cluster7.pdf
- Cluster8.pdf
- Cluster9.pdf
- Cluster10.pdf
- Cluster11.pdf
- Cluster12.pdf
- Cluster13.pdf
- Cluster14.pdf
- Cluster15.pdf
- Cluster16.pdf
- Cluster17.pdf
- Cluster18.pdf
- Cluster19.pdf
- Cluster20.pdf
- Cluster21.pdf
- Cluster22.pdf
- Cluster23.pdf
- Cluster24.pdf
- Cluster1.pdf
